# Supplementary material for: Effect of Relative Age on Gross Motor Coordination Development, Considering Biological Maturity and Sex
Source: Children (Basel). 2025 May 10;12(5):619. doi: 10.3390/children12050619 (PMC12110117; doi:10.3390/children12050619)
Supplement: Supplementary file 1 [file children-12-00619-s001.zip]

Archive with 1 entries (1 files):
- children-3610717-supplementary.pdf
